# Supplementary material for: The Impact of Nicotine along with Oral Contraceptive Exposure on Brain Fatty Acid Metabolism in Female Rats
Source: Int J Mol Sci. 2022 Dec 16;23(24):16075. doi: 10.3390/ijms232416075 (PMC9780830; doi:10.3390/ijms232416075)
Supplement: Supplementary file 1 [file ijms-23-16075-s001.zip]

Archive with 3 entries (2 files):
- Supplementary material/
- Supplementary material/ijms-1962720-Supplementary Tables.pdf
- Supplementary material/ijms-1962720-supplementary.pdf
